# Supplementary material for: Single-Exciton Photoluminescence in a GaN Monolayer inside an AlN Nanocolumn
Source: Nanomaterials (Basel). 2023 Jul 12;13(14):2053. doi: 10.3390/nano13142053 (PMC10386294; doi:10.3390/nano13142053)
Supplement: Supplementary file 1 [file nanomaterials-13-02053-s001.zip]

Archive with 1 entries (1 files):
- nanomaterials-2452760-supplementary.pdf
